# Supplementary material for: Evaluation of therapeutic agent selection based on comprehensive genomic profiling in gastroenteropancreatic neuroendocrine neoplasms
Source: PLoS One. 2025 Aug 6;20(8):e0325727. doi: 10.1371/journal.pone.0325727 (PMC12327669; doi:10.1371/journal.pone.0325727)
Supplement: S1 File — (XLSX) [file pone.0325727.s003.xlsx]

## Sheet: Sheet1
NET
#	sex	Age	WHO grade	ki67	Origine	Functionality	Genetic	number of metastasis	sites of metastasis		FoundationOne	Gardant	gene mutation	mutation	TMB	MSI status		Actionable mutation		Treatment	response	Overall survival
1	M	66	NET-G2	4.1	Rectum	0	0	3	lymph, liver, bone		0	1	SETD2	1	0	MSS		0		0
2	M	63	NET-G1	1.8	Pancreas	0	0	2	lymph, liver		0	1	NRG1	1	5.88	MSS		0		0
3	M	66	NET-G2	13.5	Rectum	0	0	4	lymph, liver, lung, bone		0	1	IRS2, BRCA2, BAP1	3	5.1	MSS		0		0
4	F	54	NET-G3	37.4	Pancreas	0	0	5	lymph, liver, bone, adrenal gland, brain		0	1	TP53	1	0	MSS		0		0
5	M	48	NET-G3	33.5	Pancreas	0	MEN1	3	lymph, lung, liver		1	0	CCND1, PTEN, IGF2, MDM4, MRE11,ATM,CHEK1	7	12.9	MSS		1	CCND1	0
6	M	53	NET-G2	13.8	Pancreas	0	0	1	liver		1	0	TP53, RAD50, TSC2,ARID1A,CDKN2C,ATR,CDKN2A,PTEN,CHEK1,PALB2,CHEK2,NF2	12	9.4	MSS		1	RAD50	0	NE
7	F	37	NET-G2	10	Duodenum	0	0	2	Lymph, liver		0	1	BRAF, CCNE	2	0	MSS		1	BRAF	0
8	F	40	NET-G2	15.9	Pancreas	0	0	3	Lymph, liver, adrenal gland		0	1	CCKN2A	1		MSS		1	CCKN2A	1	NE
9	F	21	NET-G3	39	Pancreas	0	0	1	Liver		0	1	TP53, BRAF, CDK6, EGFR, FGFR1, MET	6		MSS		0		0
10	M	69	NET-G2	6.8	Rectum	0	0	2	Lymph, liver		1	0	0	0	1	MSS		0		0
11	F	75	NET-G3	20.5	Pancreas	0	0	4	lymph, liver, lung, bone		1	1	CCND1, FGF3, FGF4, FGF19	4	1	MSS		0		0
12	M	56	NET-G2	14.8	Pancreas	0	0	4	Lymph, liver, adrenal gland, peritoneum		1	0	MEN1. DAXX, PTEN,CDKN1B, FAS	5	6	MSS		0		0
13	M	65	NET-G2	10	Pancreas	0	0	2	Liver, lung		0	1	SMAD4	1		MSS		0		0
14	M	50	NET-G2	12.7	Rectum	0	0	3	lymph, liver, bone		1	1	0	0	3	MSS		0		0
15	M	71	NET-G2	6.1	Rectum	0	0	2	liver, peritoneum		1	1	ABL1, RAD51	2	1	MSS		1	ABL1	0
16	F	30	NET-G3	21.3	Pancreas	0	VHL	2	Lymph, liver		0	1	KMT2A	1		MSS		0		0
17	F	50	NET-G1	1	Rectum	0	0	2	Lymph, liver		0	1	0	0		MSS		0		0
18	F	52	NET-G2	16.3	Rectum	0	0	3	Lymph, liver, pancreas		0	1	0	0	0	MSS		0		0
19	F	38	NET-G3	27	Bile duct	0	0	2	Lymph, liver		1	0	0	0	1	MSS		0		0
20	M	44	NET-G2	12.7	Rectum	0	0	5	lymph, liver, lung, bone, peritoneum		1	0	TP53, CIC, ROS1	3	0	MSS		0		0
21	F	50	NET-G1	0.2	Ileum	0	0	3	Lymph, liver, peritoneum		1	0	0	0	0	MSS		0		0
22	F	51	NET-G2	9.7	Pancreas	0	0	2	Lymph, liver		1	0	TP53, MEN1, DAXX	3	1	MSS		0		0
23	M	48	NET-G2	7.2	Pancreas	0	0	2	Lymph, liver		1	0	MEN1, DAXX, RAD51	3	0	MSS		0		0
24	M	69	NET-G3	33.6	Pancreas	0	0	3	Lung, liver, peritoneum		1	0	CCND1, FGF19, FGF4	3	3	MSS		0		0
25	M	68	NET-G1	1.4	Pancreas	0	0	2	Lymph, liver		1	0	MEN1	1		MSS		1	MEN1	0
26	F	56	NET-G2	16	Pancreas	0	0	1	liver		1	0	CDKN2A, CDKN2B, TSC2	3	5	MSS		1	CDKN2A, CDKN2B	0
27	M	56	NET-G2	12.4	Stomach	0	0	3	Lymph, liver, pancreas		1	0	PTEN, FAS	2	0	MSS		1	PTEN	0
28	M	49	NET-G2	3	Rectum	0	0	3	lymph, liver, bone		1	0	PRKC1. TERC	2	8	MSS		0		0
29	M	77	NET-G2	7.1	Stomach	0	0	2	Lymph, liver		1	0	DNMT3A, ATRX, MUTYH, NOTCH2	4	4	MSS		1	DNMT3A	0
30	F	74	NET-G2	7.2	Pancreas	insulinoma	0	2	Lymph, liver		1	0	MEN1	1	1	MSS		0		0
31	M	79	NET-G2	17.7	Pancreas	0	0	1	liver		1	0	TP53, MEN1, DAXX	3	3	MSS		0		0
32	M	77	NET-G2	9.6	Duodenum	0	0	1	liver		1	0	RAD51, SF3b1, KDM5	3	1.9	MSS		0		0
33	M	72	NET-G2	9.7	Rectum	0	0	2	Lymph, liver		1	0	Sf3b1, FANCA	2	4	MSS		0		0
34	M	64	NET-G2	10.4	Pancreas	0	0	1	liver		1	0	DAXX, SMAD4	2	4	MSS		0		0
35	F	63	NET-G2	4.8	Pancreas	0	0	1	liver		1	0	TP53, DNMT3A, CHEK2	3	1	MSS		0		0
36	F	45	NET-G1	1.5	Ileum	0	0	1	liver		1	0	HRAS	1		MSS		0		0
37	F	56	NET-G2	17	Ileum	0	0	1	liver		1	0	SF3b1b, CDKN1B, APC, CTCF, STAG2	5	4	MSS		0		0
38	F	64	NET-G2	10	Pancreas	0	0	1	liver		1	0	TP53, ATRX, FGFR3, MRE11A, NF1, NF2, PRKAR1A, RB1	8	5	MSS		1	FGFR3	0
NEC
#	sex	Age	WHO grade	ki67	Origine	Functionality	Genetic	number of metastasis	sites of metastasis		FoundationOne	Gardant	gene mutation	mutation	TMB	MSI status		Actionable mutation		Treatment	response	Overall survival
1	M	54	NEC	80	Pancreas	0	0	2	lymph, liver		0	1	CTNB1, ARID1A, CDKN2C	3	17.1	MSS		1	TMB-high	1	NE	693
2	F	58	NEC	90	Pancreas	0	0	3	lymph, liver, lung		1	0	ERBB2	1	7.7	MSS		1	ERBB2	0		766
3	F	48	NEC	56	Pancreas	0	0	4	lymph, liver, lung, bone		1	0	CDKN2A, CDKN2B, ATR, RAD51, BLM, NRG1, PTCH1, STK11, TSC1, VHL	10	12.9	MSS		1	VHL	1	PD	1377
4	F	70	NEC	35	Rectum	0	0	4	lymph, liver, lung, bone		0	1	TP53, APC, FGFR1	3		MSS		0		0		756
5	M	70	NEC	51	Bile Duct	0	0	2	lymph, liver		1	1	TP53, BRAF, EGFR, CDK6, FGFR2, MET	6	4	MSS		0		0		1547
6	F	58	NEC	51	Duodenum	0	0	4	lymph, liver, lung, bone		1	0	TP53, CDKN2A, KRAS, CDKN2B, RAD51, BRCA1, RBM10	7	1	MSS		1	BRCA1	1	NE	636
7	M	84	NEC	70	Cecum	0	0	4	lymph, liver, peritoneum, skin, pleura		1	0	RB1, KRAS, APC, CHEK2, PIK3R1	5	1	MSS		0		0		542
8	M	53	NEC	56	Duodenum	0	0	1	liver		1	0	MAP3K1, CTNNB1, TP53	3	3	MSS		1	CTNB1	0		378
9	M	68	NEC	70	Rectum	0	0	3	bone, skin, brain, spleen		1	0	RB1, EGFR, MLL2, TET2, BCOR, BCORL1, BRCA2, CASP8, CTCF, DDR1, JAK1, JAK3, KEL, MSH2. MSH3, NF1, NFKB1A, PRBM1, RNF43, SGK1, SMARCA4, SOX9	22	48	MSI		1	TMB-high	1	PR	1822
10	F	77	NEC	72	Gallbladder	0	0	1	lymph		1	0	TP53, RB1, RICTOR	3	5	MSS		0		0		541
11	F	78	NEC	80	Pancreas	0	0	3	lymph, liver, lung		1	0	TP53, RB1, CDKN2A, KRAS, ATR, MLL2, DNMT3A	7	4	MSS		1	KRAS	0		462
12	M	81	NEC	70	Unknown	0	0	2	lymph, skin		1	0	TP53, RB1, BRAF, TET2, PTEN, SETD2, Sf3b1	7	17	MSS		1	TMB-high	1	PR	221
